# Supplementary material for: Black Sesame Pigment Ameliorates Non-Alcoholic Fatty Liver Disease via Modulation of the Gut–Liver Axis and HIF-1 Signaling Pathway
Source: Antioxidants (Basel). 2026 Jan 30;15(2):177. doi: 10.3390/antiox15020177 (PMC12938165; doi:10.3390/antiox15020177)
Supplement: Supplementary file 1 [file antioxidants-15-00177-s001.zip]

Archive with 1 entries (1 files):
- antioxidants-4085031-supplementary.pdf
